# Supplementary material for: Morphometrics of Xenopus laevis Kept as Laboratory Animals
Source: Animals (Basel). 2022 Oct 30;12(21):2986. doi: 10.3390/ani12212986 (PMC9653714; doi:10.3390/ani12212986)
Supplement: Supplementary file 1 [file animals-12-02986-s001.zip]

Archive with 1 entries (1 files):
- animals-1999598-supplementary.pdf
